# Supplementary material for: Uncertainty quantification of reference-based cellular deconvolution algorithms
Source: Epigenetics. 2022 Dec 20;18(1):2137659. doi: 10.1080/15592294.2022.2137659 (PMC9980651; doi:10.1080/15592294.2022.2137659)
Supplement: Supplemental Material [file KEPI_A_2137659_SM6051.zip]

Archive with 3 entries (2 files):
- supplement/
- supplement/SupplementaryFigures.docx
- supplement/SuppTables.xlsx
